# Supplementary material for: Precise measurement of molecular phenotypes with barcode-based CRISPRi systems
Source: Genome Biol. 2025 May 25;26:142. doi: 10.1186/s13059-025-03610-w (PMC12103760; doi:10.1186/s13059-025-03610-w)
Supplement: Supplementary file 2 — Additional file 2: Table S1. Yeast strains, plasmids, and primers used in this study. [file 13059_2025_3610_MOESM2_ESM.xlsx]

## Sheet: oligos and plasmids
Name	Description	Sequence
pJL189	P(Z3)-eYFP + Ura3	gcctttttacggttcctggccttttgctggccttttgctggccttttgctcttatattgaattttcaaaaattcttactttttttttggatggacgcaaagaagtttaataatcatattacatggcattaccaccatatacatatccatatacatatccatatctaatcttacttatatgttgtggaaatgtaaagagccccattatcttagcctaaaaaaaccttctctttggaactttcagtaatacgcttaactgctcattgctatattgaagtgcggccgcgtgggcgtgcgtgggcgggcgtgggcgtgcgtgggcgggcgtgggcgtgcgtgggcgtctagaccgtgcgtcctcgtcttcaccggtcgcgttcctgaaacgcagatgtgccta…
pJL190	P(Z4)-eYFP + Ura3	gcctttttacggttcctggccttttgctggccttttgctggccttttgctcttatattgaattttcaaaaattcttactttttttttggatggacgcaaagaagtttaataatcatattacatggcattaccaccatatacatatccatatacatatccatatctaatcttacttatatgttgtggaaatgtaaagagccccattatcttagcctaaaaaaaccttctctttggaactttcagtaatacgcttaactgctcattgctatattgaagtGCGGCCGCGGCGGAGGAGTGCGGCGGAGGAGGAGCGGCGGAGGAGTGCGGCGGAGGAGGAGCGGCGGAGGAGTGCGGCGGAGGAGTCTAGAccgtgcgtcctcgtcttcaccggtcgcgttc…
pJL200	P(cripADH1)-PEST-Z3PM-t(Cyc1) + SpHis5 in Easyclone pCfb2226	TTGAGATCCTTTTTTTCTGCGCGTAATCTGCTGCTTGCAAACAAAAAAACCACCGCTACCAGCGGTGGTTTGTTTGCCGGATCAAGAGCTACCAACTCTTTTTCCGAAGGTAACTGGCTTCAGCAGAGCGCAGATACCAAATACTGTTCTTCTAGTGTAGCCGTAGTTAGCCCACCACTTCAAGAACTCTGTAGCACCGCCTACATACCTCGCTCTGCTAATCCTGTTACCAGTGGCTGCTGCCAGTGGCGATAAGTCGTGTCTTACCGGGTTGGACTCAAGACGATAGTTACCGGATAAGGCGCAGCGGTCGGGCTGAACGGGGGGTTCGTGCACACAGCCCAGCTTGGAGCGAACGACCTACACCGAACTGAGATACCTACAGCGTGAGCTATGAGA…
pJL201	P(cripADH1)-PEST-Z4PM-t(Cyc1) + HygR in easyclone pCfb2198	TTGAGATCCTTTTTTTCTGCGCGTAATCTGCTGCTTGCAAACAAAAAAACCACCGCTACCAGCGGTGGTTTGTTTGCCGGATCAAGAGCTACCAACTCTTTTTCCGAAGGTAACTGGCTTCAGCAGAGCGCAGATACCAAATACTGTTCTTCTAGTGTAGCCGTAGTTAGCCCACCACTTCAAGAACTCTGTAGCACCGCCTACATACCTCGCTCTGCTAATCCTGTTACCAGTGGCTGCTGCCAGTGGCGATAAGTCGTGTCTTACCGGGTTGGACTCAAGACGATAGTTACCGGATAAGGCGCAGCGGTCGGGCTGAACGGGGGGTTCGTGCACACAGCCCAGCTTGGAGCGAACGACCTACACCGAACTGAGATACCTACAGCGTGAGCTATGAGA…
pJL206	divP(Z3)-YFP/P(Z4)-CFP CIBER with BciVI sites for RE excision	TTGAGATCCTTTTTTTCTGCGCGTAATCTGCTGCTTGCAAACAAAAAAACCACCGCTACCAGCGGTGGTTTGTTTGCCGGATCAAGAGCTACCAACTCTTTTTCCGAAGGTAACTGGCTTCAGCAGAGCGCAGATACCAAATACTGTTCTTCTAGTGTAGCCGTAGTTAGGCCACCACTTCAAGAACTCTGTAGCACCGCCTACATACCTCGCTCTGCTAATCCTGTTACCAGTGGCTGCTGCCAGTGGCGATAAGTCGTGTCTTACCGGGTTGGACTCAAGACGATAGTTACCGGATAAGGCGCAGCGGTCGGGCTGAACGGGGGGTTCGTGCACACAGCCCAGCTTGGAGCGAACGACCTACACCGAACTGAGATACCTACAGCGTGAGCTATGAGA…
pJL259	P(cripADH1)-PEST-Z3PM-CL1-t(Cyc1) + SpHis5 in Easyclone pCfb2226	ttgagatcctttttttctgcgcgtaatctgctgcttgcaaacaaaaaaaccaccgctaccagcggtggtttgtttgccggatcaagagctaccaactctttttccgaaggtaactggcttcagcagagcgcagataccaaatactgttcttctagtgtagccgtagttagcccaccacttcaagaactctgtagcaccgcctacatacctcgctctgctaatcctgttaccagtggctgctgccagtggcgataagtcgtgtcttaccgggttggactcaagacgatagttaccggataaggcgcagcggtcgggctgaacggggggttcgtgcacacagcccagcttggagcgaacgacctacaccgaactgagatacctacagcgtgagctatgaga…
pJL261	p(pgk1)-citrine with PTC, p(pgk1)-mScarlet, kanRand Bxb1/Ura system, BciVI sites	gaagatcctttgatcttttctacggggtctgacgctcagtggaacgaaaactcacgttaagggattttggtcatgagattatcaaaaaggatcttcacctagatccttttaaattaaaaatgaagttttaaatcaatctaaagtatatatgagtaaacttggtctgacagttaccaatgcttaatcagtgaggcacctatctcagcgatctgtctatttcgttcatccatagttgcctgactccccgtcgtgtagataactacgatacgggagggcttaccatctggccccagtgctgcaatgataccgcgagacccacgctcaccggctccagatttatcagcaataaaccagccagccggaagggccgagcgcagaagtggtcctgcaactttatcc…
pJL286	tet-P(rpr1) with guide scaffold and AvrII site for cloning individual guides) p(pgk1)-YFP with PTC, p(pgk1)-mScarlet, kanmx and Bxb1/Ura system. A defined 25 nt barcode is on the 3' end of the YFP and mScarlet	ttgagatcctttttttctgcgcgtaatctgctgcttgcaaacaaaaaaaccaccgctaccagcggtggtttgtttgccggatcaagagctaccaactctttttccgaaggtaactggcttcagcagagcgcagataccaaatactgttcttctagtgtagccgtagttaggccaccacttcaagaactctgtagcaccgcctacatacctcgctctgctaatcctgttaccagtggctgctgccagtggcgataagtcgtgtcttaccgggttggactcaagacgatagttaccggataaggcgcagcggtcgggctgaacggggggttcgtgcacacagcccagcttggagcgaacgacctacaccgaactgagatacctacagcgtgagctatgaga…
pJL304	tet-P(rpr1) with guide scaffold and AvrII site for cloning individual guides) p(Z3)-YFP, p(Z4)-CFP, kanmx and Bxb1/Ura system. A defined 25 nt barcode is on the 3' end of the CFP and YFP	ttgagatcctttttttctgcgcgtaatctgctgcttgcaaacaaaaaaaccaccgctaccagcggtggtttgtttgccggatcaagagctaccaactctttttccgaaggtaactggcttcagcagagcgcagataccaaatactgttcttctagtgtagccgtagttaggccaccacttcaagaactctgtagcaccgcctacatacctcgctctgctaatcctgttaccagtggctgctgccagtggcgataagtcgtgtcttaccgggttggactcaagacgatagttaccggataaggcgcagcggtcgggctgaacggggggttcgtgcacacagcccagcttggagcgaacgacctacaccgaactgagatacctacagcgtgagctatgaga…
pJL297	tet-P(rpr1) NMD2 guide, p(pgk1)-YFP with PTC, p(pgk1)-mScarlet, kanmx and Bxb1/Ura system. A defined 25 nt barcode is on the 3' end of the YFP and mScarlet	see oligo as insert into pJL286
pJL298	tet-P(rpr1) UPF1 guide, p(pgk1)-YFP with PTC, p(pgk1)-mScarlet, kanmx and Bxb1/Ura system. A defined 25 nt barcode is on the 3' end of the YFP and mScarlet	see oligo as insert into pJL286
pJL299	tet-P(rpr1) SUP45 guide, p(pgk1)-YFP with PTC, p(pgk1)-mScarlet, kanmx and Bxb1/Ura system. A defined 25 nt barcode is on the 3' end of the YFP and mScarlet	see oligo as insert into pJL286
pJL306	tet-P(rpr1) CDC48 guide p(Z3)-YFP, p(Z4)-CFP, kanmx and Bxb1/Ura system. A defined 25 nt barcode is on the 3' end of the CFP and YFP'	see oligo as insert into pJL304
pJL307	tet-P(rpr1) RPT4 guide p(Z3)-YFP, p(Z4)-CFP, kanmx and Bxb1/Ura system. A defined 25 nt barcode is on the 3' end of the CFP and YFP'	see oligo as insert into pJL304
pJL309	tet-P(rpr1) UBC6 guide p(Z3)-YFP, p(Z4)-CFP, kanmx and Bxb1/Ura system. A defined 25 nt barcode is on the 3' end of the CFP and YFP'	see oligo as insert into pJL304
pNTI829	UraN-attP-Bxb1 landing pad	gaagatcctttgatcttttctacggggtctgacgctcagtggaacgacgcgcgcgtaactcacgttaagggattttggtcatgagcttgcgccgtcccgtcaagtcagcgtaatgctctgcttttaccaatgcttaatcagtgaggcacctatctcagcgatctgtctatttcgttcatccatagttgcctgactccccgtcgtgtagataactacgatacgggagggcttaccatctggccccagcgctgcgatgataccgcgagaaccacgctcaccggctccggatttatcagcaataaaccagccagccggaagggccgagcgcagaagtggtcctgcaactttatccgcctccatccagtctattaattgttgccgggaagctagagtaagtag…
pNTI831	Ura3C-attB donor vector	gaagatcctttgatcttttctacggggtctgacgctcagtggaacgaaaactcacgttaagggattttggtcatgagattatcaaaaaggatcttcacctagatccttttaaattaaaaatgaagttttaaatcaatctaaagtatatatgagtaaacttggtctgacagttaccaatgcttaatcagtgaggcacctatctcagcgatctgtctatttcgttcatccatagttgcctgactccccgtcgtgtagataactacgatacgggagggcttaccatctggccccagtgctgcaatgataccgcgagacccacgctcaccggctccagatttatcagcaataaaccagccagccggaagggccgagcgcagaagtggtcctgcaactttatcc…
pNTI832	Ura3C-attB donor with P(PGK1)-yECitrine	gaagatcctttgatcttttctacggggtctgacgctcagtggaacgaaaactcacgttaagggattttggtcatgagattatcaaaaaggatcttcacctagatccttttaaattaaaaatgaagttttaaatcaatctaaagtatatatgagtaaacttggtctgacagttaccaatgcttaatcagtgaggcacctatctcagcgatctgtctatttcgttcatccatagttgcctgactccccgtcgtgtagataactacgatacgggagggcttaccatctggccccagtgctgcaatgataccgcgagacccacgctcaccggctccagatttatcagcaataaaccagccagccggaagggccgagcgcagaagtggtcctgcaactttatcc…
pNTI833	Ura3C-attB donor with P(PGK1)-yEmScarlet-I	gaagatcctttgatcttttctacggggtctgacgctcagtggaacgaaaactcacgttaagggattttggtcatgagattatcaaaaaggatcttcacctagatccttttaaattaaaaatgaagttttaaatcaatctaaagtatatatgagtaaacttggtctgacagttaccaatgcttaatcagtgaggcacctatctcagcgatctgtctatttcgttcatccatagttgcctgactccccgtcgtgtagataactacgatacgggagggcttaccatctggccccagtgctgcaatgataccgcgagacccacgctcaccggctccagatttatcagcaataaaccagccagccggaagggccgagcgcagaagtggtcctgcaactttatcc…
pNTI854	ARS/CEN URA plasmid with P(PGK1)-yECitrine	ttgagatcctttttttctgcgcgtaatctgctgcttgcaaacaaaaaaaccaccgctaccagcggtggtttgtttgccggatcaagagctaccaactctttttccgaaggtaactggcttcagcagagcgcagataccaaatactgttcttctagtgtagccgtagttaggccaccacttcaagaactctgtagcaccgcctacatacctcgctctgctaatcctgttaccagtggctgctgccagtggcgataagtcgtgtcttaccgggttggactcaagacgatagttaccggataaggcgcagcggtcgggctgaacggggggttcgtgcacacagcccagcttggagcgaacgacctacaccgaactgagatacctacagcgtgagctatgaga…
pNTI855	ARS/CEN URA plasmid with P(PGK1)-yEmScarlet-I	ttgagatcctttttttctgcgcgtaatctgctgcttgcaaacaaaaaaaccaccgctaccagcggtggtttgtttgccggatcaagagctaccaactctttttccgaaggtaactggcttcagcagagcgcagataccaaatactgttcttctagtgtagccgtagttaggccaccacttcaagaactctgtagcaccgcctacatacctcgctctgctaatcctgttaccagtggctgctgccagtggcgataagtcgtgtcttaccgggttggactcaagacgatagttaccggataaggcgcagcggtcgggctgaacggggggttcgtgcacacagcccagcttggagcgaacgacctacaccgaactgagatacctacagcgtgagctatgaga…
oJL_10	genotyping Z3PM variants and Z4PM	attccgttggtagatacgttgttgac
oJL_36	genotyping Z3PM variants	CGTCCTAGACTCAAACCACTG
oJL_776	genotyping Z4PM variants	CGGAGAATTGAAGCATTCTGGC
NI-1220	genotyping pNTI829 integration	CCTGCAGGACTAGTGCTGAG
NI-1222	genotyping pNTI829 integration	CCGTGCAATACCAAAATCG
oJL_988	Doa10 genotyping	GTACCACTAATTGAATCAAAGAGACTAGAAGTGTGAAAGTCgacatggaggcccagaata
oJL_989	Doa10 genotyping	TATGCTAGCATTCATTTTAAATGTAAGGAAGAAAACGCCTcagtatagcgaccagcattc
oJL_555	Step1 PCR with oJL_923, 924, 1058	ACACTCTTTCCCTACACGACGCTCTTCCGATCT
oJL_923	Step-1 PCR for YFP libraries	CAGACGTGTGCTCTTCCGATCTcttatcctatcaatctgccttatccaaag
oJL_924	Step-1 PCR for CFP libraries	CAGACGTGTGCTCTTCCGATCTttGAGTacCcaGtcAagattGAGTaaa
oJL_1058	Step-1 PCR for RFP libraries	GTGACTGGAGTTCAGACGTGTGCTCTTCCGATCTGCCTATAACGTGGATCGTAAGCTAG
oPD_537	step-1 amplification of YFP DNA barcodes	GCTGAAGTCAAGTTTGAAGGTGATACCTTA
oJL_521	step-1 amplification of YFP DNA barcodes	AGATCTATATTACCCTGTTATCCCTAGCG
oJL_1105	CDC48 guide	tctgggagctgcgattggcaGGCAAAAAAGGACATATATCgttttagagctagaaatagc
oJL_1106	RPT4 guide	tctgggagctgcgattggcaCATGAATATAGGAAGTAATAgttttagagctagaaatagc
oJL_1108	UBC6 guide	tctgggagctgcgattggcaATATCGACTCAAGCGACCAGgttttagagctagaaatagc
oJL_1111	NMD2 guide	tctgggagctgcgattggcaGAAAAACTGCATTCGAATACgttttagagctagaaatagc
oJL_1112	UPF1 guide	tctgggagctgcgattggcaATTTCATCAGGAAAGAAGGAgttttagagctagaaatagc
oJL_1113	SUP45 guide	tctgggagctgcgattggcaATTTTTAACTGATATACTGTgttttagagctagaaatagc
oJL_1430-2	RSA4 guide	tctgggagctgcgattggcaTTTTCTGATTGATTATCGTTgttttagagctagaaatagc
oJL_1431	RHO4 guide	tctgggagctgcgattggcaAGAAAAGAAAAAAAGAAAAGgttttagagctagaaatagc
oJL_1432	UBP14 guide	tctgggagctgcgattggcaCAGAAAACACCGCAATGATGgttttagagctagaaatagc
oJL_1446	PAL1 guide	tctgggagctgcgattggcaTGAAGATACTCTTTCTTGGGgttttagagctagaaatagc
oJL_1447	MEC3 guide	tctgggagctgcgattggcaTGAAAAAGAGCCATGAATATgttttagagctagaaatagc
oJL_1448	TUF1 guide	tctgggagctgcgattggcaACCAGTTAGCAGCAAAAGGGgttttagagctagaaatagc
oJL_1440	DCP1-1 guide	tctgggagctgcgattggcaAAAAAGAGTAAGAAATTGTTgttttagagctagaaatagc
oJL_1441	DCP1-2 guide	tctgggagctgcgattggcaTTGGGAGGCAGTGTCGTCAAgttttagagctagaaatagc
oJL_1438	GPP1 guide	tctgggagctgcgattggcaCAGAAAGCATAGAACATAGAgttttagagctagaaatagc
oJL_1439	SKS1 guide	tctgggagctgcgattggcaGTCTTTCTCACATTCAGAAAgttttagagctagaaatagc
oJL_1433	DCP1 qPCR forward	GACCAATTCATCTTTCACCTCTACC
oJL_1434	DCP1 qPCR reverse	CCGAATTAATCCTGACAATTTTTCTATGG

## Sheet: yeast_strains
Strain	Genotype
yJL211	X3:spHis5+P(cripADH1)-PEST-Z3PM-t(CYC1), XII-2:kanMXsyn:dCas9-Mxi1:TetR, Kan , His, MATα his3Δ1 leu2Δ0 lys2Δ0 ura3Δ3
yJL212	XII-4:Hyg + P(cripADH1)-PEST-Z4PM-t(CYC1), XII-2:kanMXsyn:dCas9-Mxi1:TetR, Kan , Hyg, MATα his3Δ1 leu2Δ0 lys2Δ0 ura3Δ3
yJL215	[P(Z3)-YFP + ura], X3:spHis5+P(cripADH1)-PEST-Z3PM-t(CYC1), XII-2:kanMXsyn:dCas9-Mxi1:TetR, Kan , His, MATα his3Δ1 leu2Δ0 lys2Δ0 ura3Δ3
yJL216	[P(Z4)-YFP + ura], X3:spHis5+P(cripADH1)-PEST-Z3PM-t(CYC1), XII-2:kanMXsyn:dCas9-Mxi1:TetR, Kan , His, MATα his3Δ1 leu2Δ0 lys2Δ0 ura3Δ3
yJL218	[P(Z3)-YFP + ura], X3:HygR+P(cripADH1)-PEST-Z4PM-t(CYC1), XII-2:kanMXsyn:dCas9-Mxi1:TetR, Kan , His, MATα his3Δ1 leu2Δ0 lys2Δ0 ura3Δ3
yJL219	[P(Z4)-YFP + ura], X3:HygR+P(cripADH1)-PEST-Z4PM-t(CYC1), XII-2:kanMXsyn:dCas9-Mxi1:TetR, Kan , His, MATα his3Δ1 leu2Δ0 lys2Δ0 ura3Δ3
yJL224	X3:spHis5+P(cripADH1)-PEST-Z3PM-t(CYC1), XII-4:HygR + P(cripADH1)-PEST-Z4PM-t(CYC1),XII-2:kanMXsyn:dCas9-Mxi1:TetR, Kan , His, HpH, MATα his3Δ1 leu2Δ0 lys2Δ0 ura3Δ3
yJL282	X3:spHis5+P(cripADH1)-PEST-Z3PM-CL1-t(CYC1), XII-4:HygR+P(cripADH1)-PEST-Z4PM-t(CYC1), XII-2:kanMXsyn:dCas9-Mxi1:TetR, Kan , X4:KlLEU2:P(URA3)::URA3N-attP-2A-Bxb1-V5::T(ADH1), HpH, His, MATα his3Δ1 leu2Δ0 lys2Δ0 ura3Δ3
yJL303	X3:P(cripADH1)-PEST-Z3PM-t(CYC1),X4:pNTI829 (attP+bxb1+splitUra)+pJL304, XII-4:P(cripADH1)-PEST-Z4PM-t(CYC1), X??:dCas9/TetR, Kan , His, MATα his3Δ1 leu2Δ0 lys2Δ0 ura3Δ3
yJL304	Doa10::NatMX,X3:P(cripADH1)-PEST-Z3PM-CL1-t(CYC1),X4:pNTI829 (attP+bxb1+splitUra)+pJL304, XII-4:P(cripADH1)-PEST-Z4PM-t(CYC1), X??:dCas9/TetR, Kan , His, MATα his3Δ1 leu2Δ0 lys2Δ0 ura3Δ3
yJL305	X3:P(cripADH1)-PEST-Z3PM-CL1-t(CYC1),X4:pNTI829 (attP+bxb1+splitUra)+pJL304, XII-4:P(cripADH1)-PEST-Z4PM-t(CYC1), X??:dCas9/TetR, Kan , His, MATα his3Δ1 leu2Δ0 lys2Δ0 ura3Δ3
yJL307	X3:P(cripADH1)-PEST-Z3PM-CL1-t(CYC1),X4:pNTI829 (attP+bxb1+splitUra)+pJL306, XII-4:P(cripADH1)-PEST-Z4PM-t(CYC1), X??:dCas9/TetR, Kan , His, MATα his3Δ1 leu2Δ0 lys2Δ0 ura3Δ3
yJL308	X3:P(cripADH1)-PEST-Z3PM-CL1-t(CYC1),X4:pNTI829 (attP+bxb1+splitUra)+pJL307, XII-4:P(cripADH1)-PEST-Z4PM-t(CYC1), X??:dCas9/TetR, Kan , His, MATα his3Δ1 leu2Δ0 lys2Δ0 ura3Δ3
yJL310	X3:P(cripADH1)-PEST-Z3PM-CL1-t(CYC1),X4:pNTI829 (attP+bxb1+splitUra)+pJL309, XII-4:P(cripADH1)-PEST-Z4PM-t(CYC1), X??:dCas9/TetR, Kan , His, MATα his3Δ1 leu2Δ0 lys2Δ0 ura3Δ3
yJL285	X3:P(cripADH1)-PEST-Z3PM-CL1-t(CYC1),X4:pNTI829 (attP+bxb1+splitUra)+pJL297, XII-4:P(cripADH1)-PEST-Z4PM-t(CYC1), X??:dCas9/TetR, Kan , His, MATα his3Δ1 leu2Δ0 lys2Δ0 ura3Δ3
yJL286	X3:P(cripADH1)-PEST-Z3PM-CL1-t(CYC1),X4:pNTI829 (attP+bxb1+splitUra)+pJL298, XII-4:P(cripADH1)-PEST-Z4PM-t(CYC1), X??:dCas9/TetR, Kan , His, MATα his3Δ1 leu2Δ0 lys2Δ0 ura3Δ3
yJL287	X3:P(cripADH1)-PEST-Z3PM-CL1-t(CYC1),X4:pNTI829 (attP+bxb1+splitUra)+pJL299, XII-4:P(cripADH1)-PEST-Z4PM-t(CYC1), X??:dCas9/TetR, Kan , His, MATα his3Δ1 leu2Δ0 lys2Δ0 ura3Δ3
NIY417	MATa HIS3 leu2Δ0 LYS2 MET15 ura3Δ0 XII-2:kanMXsyn:dCas9-Mxi1:TetR
NIY537	MATa his3Δ1 leu2Δ LYS2 met15Δ ura3Δ0 X-3:KlLEU2:P(URA3)::URA3N-attP-2A-Bxb1-V5::T(ADH1)
NIY538	MATα his3Δ1 leu2Δ0 lys2Δ0 MET15 ura3Δ0 X-3:KlLEU2:P(URA3)::URA3N-attP-2A-Bxb1-V5::T(ADH1)
NIY539	MATa HIS3 leu2Δ0 LYS2 MET15 ura3Δ0 XII-2:kanMXsyn:dCas9-Mxi1:TetR X-3:KlLEU2:P(URA3)::URA3N-attP-2A-Bxb1-V5::T(ADH1)
